# Supplementary material for: Species composition and risk of transmission of some Aedes-borne arboviruses in some sites in Northern Ghana
Source: PLoS One. 2021 Jun 1;16(6):e0234675. doi: 10.1371/journal.pone.0234675 (PMC8168856; doi:10.1371/journal.pone.0234675)
Supplement: S1 Data — (XLSX) [file pone.0234675.s002.xlsx]

## Sheet: Larval indices for Rainy season
	Number	Community	House number	Latitude	Longitude	Positive containers	Negative containers	Total number of containers	Status of Houses
	1	Larabanga	1	9˚13'28.704"	1˚51'8.028"	0	3	3	Negative
	2	Larabanga	2	9˚13'29.316"	1˚51'8.028"	2	2	4	Positive
	3	Larabanga	3	9˚13'28.488"	1˚51'8.748"	1	9	10	positive
	4	laranbanga	4	9˚12'48.6"	1˚51'25.38"	0	1	1	Negative
	5	laranbanga	5	9˚12'51.84"	1˚51'21.312"	0	3	3	Negative
	6	laranbanga	6	9˚12'53.064"	1˚51'20.772"	0	3	3	Negative
	7	laranbanga	7	9˚12'53.316"	1˚51'22.32"	3	23	26	Positive
	8	laranbanga	8	9˚12'54.072"	1˚51'22.968"	0	3	3	Negative
	9	laranbanga	9	9˚12'54"	1˚51'25.128"	0	1	1	Negative
	10	laranbanga	10	9˚12'54"	1˚51'27.72"	1	1	2	Positive
	11	laranbanga	11	9˚13'1.2"	1˚51'28.8"	0	2	2	Negative
	12	laranbanga	12	9˚13'3"	1˚51'28.8"	0	2	2	Negative
	13	laranbanga	13	9˚13'1.2"	1˚51'32.4"	0	4	4	Negative
	14	laranbanga	14	9˚13'1.2"	1˚51'31.68"	0	2	2	Negative
	15	laranbanga	15	9˚13'6.0636"	1˚51'31.464"	0	4	4	Negative
	16	laranbanga	16	9˚13'7.284"	1˚51'29.88"	0	4	4	Negative
	17	laranbanga	17	9˚13'7.32"	1˚51'29.88"	1	2	3	Positive
	18	laranbanga	18	9˚13'7.32"	1˚51'29.952"	0	2	2	Negative
	19	laranbanga	19	9˚13'8.652"	1˚51'30.456"	1	5	6	Positive
	20	laranbanga	20	9˚13'8.832"	1˚51'30.6"	1	0	1	Positive
	21	laranbanga	21	9˚13'8.832"	1˚51'30.6"	1	0	1	Positive
	22	laranbanga	22	9˚13'9.12"	1˚51'30.564"	1	0	1	Positive
	23	laranbanga	23	9˚13'8.4"	1˚51'32.4"	3	0	3	Positive
	24	laranbanga	24	9˚13'8.4"	1˚51'30.96"	0	1	1	Negative
	25	laranbanga	25	9˚13'8.4"	1˚51'30.96"	0	1	1	Negative
	26	laranbanga	26	9˚13'11.28"	1˚51'30.276"	0	6	6	Negative
	27	laranbanga	27	9˚13'11.28"	1˚51'30.276"	0	5	5	Negative
	28	laranbanga	28	9˚13'11.28"	1˚51'30.276"	0	9	9	Negative
	29	laranbanga	29	9˚13'11.28"	1˚51'30.276"	1	2	3	Positive
	30	laranbanga	30	9˚13'11.28"	1˚51'30.276"	1	1	2	Positive
	31	laranbanga	31	9˚13'11.64"	1˚51'31.356"	0	1	1	Negative
	32	laranbanga	32	9˚13'11.64"	1˚51'31.32"	0	1	1	Negative
	33	laranbanga	33	9˚13'13.08"	1˚51'32.94"	0	3	3	Negative
	34	laranbanga	34	9˚13'13.584"	1˚51'33.408"	0	3	3	Negative
	35	laranbanga	35	9˚13'13.584"	1˚51'32.4"	0	1	1	Negative
	36	laranbanga	36	9˚13'13.584"	1˚51'32.4"	0	3	3	Negative
	37	laranbanga	37	9˚13'13.872"	1˚51'32.832"	5	5	10	Positive
	38	laranbanga	38	9˚13'12.72"	1˚51'28.8"	0	1	1	Negative
	39	laranbanga	39	9˚13'12.72"	1˚51'28.8"	0	2	2	Negative
	40	laranbanga	40	9˚13'12.72"	1˚51'28.8"	1	3	4	Positive
	41	laranbanga	41	9˚13'12.936"	1˚51'31.32"	1	6	7	Positive
	42	laranbanga	42	9˚13'12.504"	1˚51'28.8"	0	2	2	Negative
	43	laranbanga	43	9˚13'13.44"	1˚51'25.2"	0	2	2	Negative
	44	laranbanga	44	9˚13'13.692"	1˚51'28.44"	1	2	3	Positive
	TOTAL:					25	136	161
	45	Mole Quarters	1	9˚16'21.288"	1˚51'35.532"	2	4	6	Positive
	46	Mole Quarters	2	9˚16'21.288"	1˚51'35.532"				Positive
	47	Mole Quarters	3	9˚16'21.288"	1˚51'35.532"				Positive
	48	Mole Quarters	4	9˚16'21.288"	1˚51'35.532"				Positive
	49	Mole Quarters	5	9˚16'21.288"	1˚51'35.532"				Positive
	50	Mole Quarters	6	9˚16'21.288"	1˚51'35.532"				Positive
	51	Mole Quarters	7	9˚16'21.288"	1˚51'35.532"				Positive
	52	Mole Quarters	8	9˚14'21.804"	1˚50'50.892"	3	1	4	Positive
	53	Mole Quarters	9	9˚14'21.804"	1˚50'50.892"				Positive
	54	Mole Quarters	10	9˚14'21.804"	1˚50'50.892"				Positive
	55	Mole Quarters	11	9˚14'21.804"	1˚50'50.892"				Positive
	56	Mole Quarters	12	9˚14'21.804"	1˚50'50.892"				Positive
	57	Mole Quarters	13	9˚14'21.804"	1˚50'50.892"				Positive
	58	Mole Quarters	14	9˚14'21.804"	1˚50'50.892"				Positive
	59	Mole Quarters	15	9˚5'5.388"	1˚51'5.688"	2	0	2	Positive
	60	Mole Quarters	16	9˚5'5.388"	1˚51'5.688"				Positive
	61	Mole Quarters	17	9˚5'5.388"	1˚51'5.688"				Positive
	62	Mole Quarters	18	9˚5'5.388"	1˚51'5.688"				Positive
	63	Mole Quarters	19	9˚5'5.388"	1˚51'5.688"				Positive
	64	Mole Quarters	20	9˚5'5.388"	1˚51'5.688"				Positive
	65	Mole Quarters	21	9˚5'5.388"	1˚51'5.688"				Positive
	66	Mole Quarters	22	9˚15'49.14"	1˚51'4.716"	0	15	15	Negative
	67	Mole Quarters	23	9˚15'51.48"	1˚51'4.788"	0	4	4	Negative
	68	Mole Quarters	24	9˚15'51.48"	1˚51'4.788"				Negative
	69	Mole Quarters	25	9˚15'51.48"	1˚51'4.788"				Negative
	70	Mole Quarters	26	9˚15'51.48"	1˚51'4.788"				Negative
	71	Mole Quarters	27	9˚15'51.48"	1˚51'4.788"				Negative
	72	Mole Quarters	28	9˚15'51.48"	1˚51'4.788"				Negative
	73	Mole Quarters	29	9˚15'51.48"	1˚51'4.788"				Negative
	74	Mole Quarters	30	9˚15'52.92"	1˚51'5.472"	0	3	3	Negative
	75	Mole Quarters	31	9˚15'53.1"	1˚51'4.86"	0	3	3	Negative
	76	Mole Quarters	32	9˚15'53.1"	1˚51'4.86"				Negative
	77	Mole Quarters	33	9˚15'53.1"	1˚51'4.86"				Negative
	78	Mole Quarters	34	9˚15'53.1"	1˚51'4.86"				Negative
	79	Mole Quarters	35	9˚15'53.1"	1˚51'4.86"				Negative
	80	Mole Quarters	36	9˚15'53.1"	1˚51'4.86"				Negative
	81	Mole Quarters	37	9˚15'53.1"	1˚51'4.86"				Negative
	82	Mole Quarters	38	9˚15'53.5"	1˚51'4.032"	0	5	5	Negative
	83	Mole Quarters	39	9˚15'53.5"	1˚51'4.032"				Negative
	84	Mole Quarters	40	9˚15'53.5"	1˚51'4.032"				Negative
	85	Mole Quarters	41	9˚15'53.5"	1˚51'4.032"				Negative
	86	Mole Quarters	42	9˚15'53.5"	1˚51'4.032"				Negative
	87	Mole Quarters	43	9˚15'53.5"	1˚51'4.032"				Negative
	88	Mole Quarters	44	9˚15'53.5"	1˚51'4.032"				Negative
	89	Mole Quarters	45	9˚15'53.5"	1˚51'3.96"	0	1	1	Negative
	90	Mole Quarters	46	9˚15'53.5"	1˚51'3.96"				Negative
	91	Mole Quarters	47	9˚15'53.5"	1˚51'3.96"				Negative
	92	Mole Quarters	48	9˚15'53.5"	1˚51'3.96"				Negative
	93	Mole Quarters	49	9˚15'53.5"	1˚51'3.96"				Negative
	94	Mole Quarters	50	9˚15'53.5"	1˚51'3.96"				Negative
	95	Mole Quarters	51	9˚15'53.5"	1˚51'3.96"				Negative
	96	Mole Quarters	52	9˚15'53.5"	1˚51'3.96"	0	2	2	Negative
	97	Mole Quarters	53	9˚15'53.5"	1˚51'3.96"				Negative
	98	Mole Quarters	54	9˚15'53.5"	1˚51'3.96"				Negative
	99	Mole Quarters	55	9˚15'53.5"	1˚51'3.96"				Negative
	100	Mole Quarters	56	9˚15'53.5"	1˚51'3.96"				Negative
	101	Mole Quarters	57	9˚15'53.5"	1˚51'3.96"				Negative
	102	Mole Quarters	58	9˚15'53.5"	1˚51'3.96"				Negative
	103	Mole Quarters	59	9˚16'21.36"	1˚51'35.64"	0	1	1	Negative
	104	Mole Quarters	60	9˚16'21.36"	1˚51'35.64"				Negative
	105	Mole Quarters	61	9˚16'21.36"	1˚51'35.64"				Negative
	106	Mole Quarters	62	9˚16'21.36"	1˚51'35.64"				Negative
	107	Mole Quarters	63	9˚16'21.36"	1˚51'35.64"				Negative
	108	Mole Quarters	64	9˚16'21.36"	1˚51'35.64"				Negative
	109	Mole Quarters	65	9˚16'21.36"	1˚51'35.64"				Negative
	110	Mole Quarters	66	9˚16'21.36"	1˚51'35.64"				Negative
	111	Mole Quarters	67	9˚16'21.36"	1˚51'35.64"				Negative
	112	Mole Quarters	68	9˚16'21.36"	1˚51'35.64"				Negative
	113	Mole Quarters	69	9˚16'21.36"	1˚51'35.64"	0	1	1	Negative
	114	Mole Quarters	70	9˚16'21.36"	1˚51'35.64"				Negative
	115	Mole Quarters	71	9˚16'21.36"	1˚51'35.64"				Negative
	116	Mole Quarters	72	9˚16'21.36"	1˚51'35.64"				Negative
	117	Mole Quarters	73	9˚16'21.36"	1˚51'35.64"				Negative
	118	Mole Quarters	74	9˚16'21.36"	1˚51'35.64"				Negative
	119	Mole Quarters	75	9˚16'21.36"	1˚51'35.64"				Negative
	120	Mole Quarters	76	9˚16'21.36"	1˚51'35.64"				Negative
	121	Mole Quarters	77	9˚16'21.36"	1˚51'35.64"				Negative
	122	Mole Quarters	78	9˚16'21.36"	1˚51'35.64"				Negative
	123	Mole Quarters	79	9˚15'53.5"	1˚51'3.96"	1	0	1	Positive
	124	Mole Quarters	80	9˚15'53.5"	1˚51'3.96"				Positive
	125	Mole Quarters	81	9˚15'53.5"	1˚51'3.96"				Positive
	126	Mole Quarters	82	9˚15'53.5"	1˚51'3.96"				Positive
	127	Mole Quarters	83	9˚15'53.5"	1˚51'3.96"				Positive
	128	Mole Quarters	84	9˚15'53.5"	1˚51'3.96"				Positive
	129	Mole Quarters	85	9˚15'53.5"	1˚51'3.96"				Positive
	130	Mole Quarters	86	9˚15'53.5"	1˚51'3.96"	0	3	3	Negative
	131	Mole Quarters	87	9˚15'53.5"	1˚51'3.96"				Negative
	132	Mole Quarters	88	9˚15'53.28"	1˚51'3.96"				Negative
	133	Mole Quarters	89	9˚15'53.5"	1˚51'3.96"				Negative
	134	Mole Quarters	90	9˚15'53.5"	1˚51'3.96"				Negative
	135	Mole Quarters	91	9˚15'53.28"	1˚51'3.96"				Negative
	136	Mole Quarters	92	9˚15'53.5"	1˚51'3.96"				Negative
	137	Mole Quarters	93	9˚15'53.5"	1˚51'3.96"	0	10	10	Negative
	138	Mole Quarters	94	9˚15'53.5"	1˚51'3.96"				Negative
	139	Mole Quarters	95	9˚15'53.5"	1˚51'3.96"				Negative
	140	Mole Quarters	96	9˚15'53.28"	1˚51'3.96"	8	6	14	Positive
	141	Mole Quarters	97	9˚15'53.28"	1˚51'3.96"				Positive
	142	Mole Quarters	98	9˚15'53.28"	1˚51'3.96"				Positive
	143	Mole Quarters	99	9˚15'53.28"	1˚51'3.96"				Positive
	144	Mole Quarters	100	9˚15'53.28"	1˚51'3.96"				Positive
	145	Mole Quarters	101	9˚15'53.28"	1˚51'3.96"				Positive
	146	Mole Quarters	102	9˚15'53.28"	1˚51'3.96"				Positive
	147	Mole Quarters	103	9˚15'55.512"	1˚51'7.74"	1	0	1	Positive
	148	Mole Quarters	104	9˚15'55.512"	1˚51'7.74"				Positive
	149	Mole Quarters	105	9˚15'55.512"	1˚51'7.74"				Positive
	150	Mole Quarters	106	9˚15'55.512"	1˚51'7.74"				Positive
	151	Mole Quarters	107	9˚15'55.512"	1˚51'7.74"				Positive
	152	Mole Quarters	108	9˚15'55.512"	1˚51'7.74"				Positive
	153	Mole Quarters	109	9˚15'55.512"	1˚51'7.74"				Positive
	154	Mole Quarters	110	9˚15'55.512"	1˚51'7.74"	1	0	1	Positive
	155	Mole Quarters	111	9˚15'55.512"	1˚51'7.74"				Positive
	156	Mole Quarters	112	9˚15'55.512"	1˚51'7.74"				Positive
	157	Mole Quarters	113	9˚15'55.512"	1˚51'7.74"				Positive
	158	Mole Quarters	114	9˚15'55.512"	1˚51'7.74"				Positive
	159	Mole Quarters	115	9˚15'55.512"	1˚51'7.74"				Positive
	160	Mole Quarters	116	9˚15'55.512"	1˚51'7.74"				Positive
	161	Mole Quarters	117	9˚15'55.512"	1˚51'7.74"	1	3	4	Positive
	162	Mole Quarters	118	9˚15'55.512"	1˚51'7.74"				Positive
	163	Mole Quarters	119	9˚15'55.512"	1˚51'7.74"				Positive
	164	Mole Quarters	120	9˚15'55.512"	1˚51'7.74"				Positive
	165	Mole Quarters	121	9˚15'55.512"	1˚51'7.74"				Positive
	166	Mole Quarters	122	9˚15'55.512"	1˚51'7.74"				Positive
	167	Mole Quarters	123	9˚15'55.512"	1˚51'7.74"				Positive
	TOTAL:					45	204	249
	Larval Indices for all Sites					WHO Threshold for Transmission Risk of VHF’s
	Larabanga
	House index	39				4-35 or above
	Container Index	15.5				3-20 or above
	Breteau index	61				5-50 or above
	Mole Quarters
	House index	42.1				4-35 or above
	Container Index	23.5				3-20 or above
	Breteau index	100				5-50 or above
	House index =		X100			Container Index=		x100
	Breteau Index =		X100

## Sheet: Larval indices dry season 
	Number	Community	House number	Longitude	Latitude	Positive containers	Negative containers	Total number of containers	Status of Houses
	1	Larabanga	1	9.234	-1.857	0	5	5	Negative
	2	Larabanga	2	9.234	-1.857				Negative
	3	Larabanga	3	9.2134	-1.8563	0	2	2	Negative
	4	laranbanga	4	9.2134	-1.8563				Negative
	5	laranbanga	5	9.2148	-1.8561	0	4	4	Negative
	6	laranbanga	6	9.2148	-1.8561				Negative
	7	laranbanga	7	9.2147	-1.8558	0	1	1	Negative
	8	laranbanga	8	9.2144	-1.856	0	17	17	Negative
	9	laranbanga	9	9.2144	-1.856				Negative
	10	laranbanga	10	9.2151	-1.8564	0	2	2	Negative
	11	laranbanga	11	9.2151	-1.8564				Negative
	12	laranbanga	12	9.2151	-1.8564				Negative
	13	laranbanga	13	9.215	-1.8567	0	4	4	Negative
	14	laranbanga	14	9.215	-1.8569	0	2	2	Negative
	15	laranbanga	15	9.2152	-1.857	0	2	2	Negative
	16	laranbanga	16	9.2152	-1.857				Negative
	17	laranbanga	17	9.2152	-1.8567	0	3	3	Negative
	18	laranbanga	18	9.2155	-1.8563	0	3	3	Negative
	19	laranbanga	19	9.2155	-1.8563				Negative
	20	laranbanga	20	9.2157	-1.8563	0	35	35	Negative
	21	laranbanga	21	9.2157	-1.8563				Negative
	22	laranbanga	22	9.2186	-1.8583	0	1	1	Negative
	23	laranbanga	23	9.2186	-1.8583				Negative
	24	laranbanga	24	9.2188	-1.8583	0	3	3	Negative
	25	laranbanga	25	9.2188	-1.8583				Negative
	26	laranbanga	26	9.2188	-1.8584	0	1	1	Negative
	27	laranbanga	27	9.2191	-1.8584	0	2	2	Negative
	28	laranbanga	28	9.2191	-1.8584				Negative
	29	laranbanga	29	9.2191	-1.8584				Negative
	30	laranbanga	30	9.2191	-1.8584				Negative
	31	laranbanga	31	9.219	-1.8585	0	3	3	Negative
	32	laranbanga	32	9.2196	-1.8586	0	1	1	Negative
	33	laranbanga	33	9.2196	-1.8586				Negative
	34	laranbanga	34	9.2196	-1.8586				Negative
	35	laranbanga	35	9.2196	-1.8586				Negative
	36	laranbanga	36	9.2197	-1.8588	0	2	2	Negative
	37	laranbanga	37	9.2197	-1.8588				Negative
	38	laranbanga	38	9.2197	-1.8588				Negative
	39	laranbanga	39	9.2197	-1.8588				Negative
	40	laranbanga	40	9.2196	-1.8586	0	1	1	Negative
	41	laranbanga	41	9.2196	-1.8586				Negative
	42	laranbanga	42	9.2196	-1.8586				Negative
	43	laranbanga	43	9.22	-1.8588	0	2	2	Negative
	44	laranbanga	44	9.22	-1.8588				Negative
	45	laranbanga	45	9.2204	-1.8586	1	5	6	Positive
	46	laranbanga	46	9.2204	-1.8586				Positive
	47	laranbanga	47	9.2204	-1.8586				Positive
	48	laranbanga	48	9.2204	-1.8586				Positive
	49	laranbanga	49	9.2203	-1.8584	0	1	1	Negative
	50	laranbanga	50	9.2203	-1.8584				Negative
	51	laranbanga	51	9.2203	-1.8584				Negative
	52	laranbanga	52	9.2203	-1.8584				Negative
	53	laranbanga	53	9.2203	-1.8584				Negative
	54	laranbanga	54	9.2199	-1.8575	0	2	2	Negative
	55	laranbanga	55	9.2199	-1.8575				Negative
	56	laranbanga	56	9.2199	-1.8575				Negative
	57	laranbanga	57	9.2197	-1.8575	1	4	5	Positive
	58	laranbanga	58	9.2197	-1.8575				Positive
	59	laranbanga	59	9.2197	-1.8575				Positive
	60	laranbanga	60	9.2197	-1.8575				Positive
	61	laranbanga	61	9.2197	-1.8575				Positive
	62	laranbanga	62	9.2197	-1.8575				Positive
	63	laranbanga	63	9.2207	-1.8573	0	9	9	Negative
	64	laranbanga	64	9.2207	-1.8573				Negative
	65	laranbanga	65	9.2207	-1.8573				Negative
	66	laranbanga	66	9.2199	-1.8573	0	2	2	Negative
	67	laranbanga	67	9.2196	-1.857	0	2	2	Negative
	68	laranbanga	68	9.2196	-1.857				Negative
	69	laranbanga	69	9.2193	-1.8571	0	3	3	Negative
	70	laranbanga	70	9.2193	-1.8571				Negative
	71	laranbanga	71	9.2191	-1.8572	0	1	1	Negative
	72	laranbanga	72	9.2185	-1.8577	0	3	3	Negative
	73	laranbanga	73	9.2186	-1.8577	0	2	2	Negative
	74	laranbanga	74	9.2182	-1.8583	0	3	3	Negative
	75	laranbanga	75	9.2182	-1.8586	0	3	3	Negative
	76	laranbanga	76	9.2178	-1.8591	0	11	11	Negative
	77	laranbanga	77	9.2178	-1.8591				Negative
	78	laranbanga	78	9.2178	-1.8591				Negative
	79	laranbanga	79	9.2178	-1.8591				Negative
	80	laranbanga	80	9.218	-1.8595	0	3	3	Negative
	81	laranbanga	81	9.218	-1.8595				Negative
	82	laranbanga	82	9.218	-1.8595				Negative
	83	laranbanga	83	9.218	-1.8595				Negative
	84	laranbanga	84	9.218	-1.8595				Negative
	85	laranbanga	85	9.218	-1.8595				Negative
	86	laranbanga	86	9.2162	-1.8592	0	1	1	Negative
	TOTAL:					2	151	153	Negative
	87	Mole Quarters	1	9.2636	-1.8513	0	7	7	Negative
	88	Mole Quarters	2	9.2647	-1.8512	0	3	3	Negative
	89	Mole Quarters	3	9.2647	-1.8512				Negative
	90	Mole Quarters	4	9.2647	-1.8512				Negative
	91	Mole Quarters	5	9.2647	-1.8512				Negative
	92	Mole Quarters	6	9.2647	-1.8512				Negative
	93	Mole Quarters	7	9.2647	-1.8512				Negative
	94	Mole Quarters	8	9.2647	-1.8512				Negative
	95	Mole Quarters	11	9.2648	-1.8511	0	1	1	Negative
	96	Mole Quarters	12	9.2648	-1.8511				Negative
	97	Mole Quarters	13	9.2648	-1.8511				Negative
	98	Mole Quarters	14	9.2648	-1.8511				Negative
	99	Mole Quarters	15	9.2648	-1.8511				Negative
	100	Mole Quarters	16	9.2648	-1.8511				Negative
	101	Mole Quarters	17	9.2648	-1.8511				Negative
	102	Mole Quarters	18	9.2652	-1.8511	0	4	4	Negative
	103	Mole Quarters	19	9.2652	-1.8511				Negative
	104	Mole Quarters	20	9.2652	-1.8511				Negative
	105	Mole Quarters	21	9.2652	-1.8511				Negative
	106	Mole Quarters	22	9.2652	-1.8511				Negative
	107	Mole Quarters	23	9.2652	-1.8511				Negative
	108	Mole Quarters	24	9.2652	-1.8511				Negative
	109	Mole Quarters	25	9.2656	-108516	0	1	1	Negative
	110	Mole Quarters	26	9.2656	-108516				Negative
	111	Mole Quarters	27	9.2656	-108516				Negative
	112	Mole Quarters	28	9.2656	-108516				Negative
	113	Mole Quarters	29	9.2656	-108516				Negative
	114	Mole Quarters	30	9.2656	-108516				Negative
	115	Mole Quarters	31	9.2656	-108516				Negative
	116	Mole Quarters	32	9.2655	-1.852	0	1	1	Negative
	117	Mole Quarters	33	9.2655	-1.852				Negative
	118	Mole Quarters	34	9.2655	-1.852				Negative
	119	Mole Quarters	35	9.2655	-1.852				Negative
	120	Mole Quarters	36	9.2655	-1.852				Negative
	121	Mole Quarters	37	9.2655	-1.852				Negative
	122	Mole Quarters	38	9.2655	-1.852				Negative
	123	Mole Quarters	39	9.2655	-1.8516	0	2	2	Negative
	124	Mole Quarters	40	9.2655	-1.8516				Negative
	125	Mole Quarters	41	9.2655	-1.8516				Negative
	126	Mole Quarters	42	9.2655	-1.8516				Negative
	127	Mole Quarters	43	9.2655	-1.8516				Negative
	128	Mole Quarters	44	9.2655	-1.8516				Negative
	129	Mole Quarters	45	9.2655	-1.8516				Negative
	130	Mole Quarters	46	9.2655	-1.8519	0	4	4	Negative
	131	Mole Quarters	47	9.2655	-1.8519				Negative
	132	Mole Quarters	48	9.2655	-1.8519				Negative
	133	Mole Quarters	49	9.2655	-1.8519				Negative
	134	Mole Quarters	50	9.2655	-1.8519				Negative
	135	Mole Quarters	51	9.2655	-1.8519				Negative
	136	Mole Quarters	52	9.2655	-1.8519				Negative
	137	Mole Quarters	53	9.2652	-1.8516	0	1	1	Negative
	138	Mole Quarters	54	9.2652	-1.8516				Negative
	139	Mole Quarters	55	9.2652	-1.8516				Negative
	140	Mole Quarters	56	9.2652	-1.8516				Negative
	141	Mole Quarters	57	9.2652	-1.8516				Negative
	142	Mole Quarters	58	9.2652	-1.8516				Negative
	143	Mole Quarters	59	9.2652	-1.8516				Negative
	144	Mole Quarters	60	9.2651	-1.852	0	1	1	Negative
	145	Mole Quarters	61	9.2651	-1.852				Negative
	146	Mole Quarters	62	9.2651	-1.852				Negative
	147	Mole Quarters	63	9.2651	-1.852				Negative
	148	Mole Quarters	64	9.2651	-1.852				Negative
	149	Mole Quarters	65	9.2651	-1.852				Negative
	150	Mole Quarters	66	9.2651	-1.852				Negative
	151	Mole Quarters	67	9.2651	-1.8517	0	1	1	Negative
	152	Mole Quarters	68	9.2651	-1.8517				Negative
	153	Mole Quarters	69	9.2651	-1.8517				Negative
	154	Mole Quarters	70	9.2651	-1.8517				Negative
	155	Mole Quarters	71	9.2651	-1.8517				Negative
	156	Mole Quarters	72	9.2651	-1.8517				Negative
	157	Mole Quarters	73	9.2651	-1.8517				Negative
	158	Mole Quarters	74	9.2649	-1.852	0	3	3	Negative
	159	Mole Quarters	75	9.2649	-1.852				Negative
	160	Mole Quarters	76	9.2649	-1.852				Negative
	161	Mole Quarters	77	9.2649	-1.852				Negative
	162	Mole Quarters	78	9.2649	-1.852				Negative
	163	Mole Quarters	79	9.2649	-1.852				Negative
	164	Mole Quarters	80	9.2649	-1.852				Negative
	165	Mole Quarters	81	9.2648	-1.8517	0	1	1	Negative
	166	Mole Quarters	82	9.2648	-1.8517				Negative
	167	Mole Quarters	83	9.2648	-1.8517				Negative
	168	Mole Quarters	84	9.2648	-1.8517				Negative
	169	Mole Quarters	85	9.2648	-1.8517				Negative
	170	Mole Quarters	86	9.2648	-1.8517				Negative
	171	Mole Quarters	87	9.2648	-1.8517				Negative
	172	Mole Quarters	88	9.2647	-1.8517	0	1	1	Negative
	173	Mole Quarters	89	9.2647	-1.8514	0	18	18	Negative
	174	Mole Quarters	90	9.2647	-1.8523	0	2	2	Negative
	175	Mole Quarters	91	9.2647	-1.8523				Negative
	176	Mole Quarters	92	9.2647	-1.8523				Negative
	177	Mole Quarters	93	9.2647	-1.8523				Negative
	178	Mole Quarters	94	9.2647	-1.8523				Negative
	179	Mole Quarters	95	9.2647	-1.8523				Negative
	180	Mole Quarters	96	9.2647	-1.8523				Negative
	181	Mole Quarters	97	9.2646	-1.8521	0	4	4	Negative
	182	Mole Quarters	98	9.2646	-1.8521				Negative
	183	Mole Quarters	99	9.2646	-1.8521				Negative
	184	Mole Quarters	100	9.2646	-1.8521				Negative
	185	Mole Quarters	101	9.2646	-1.8521				Negative
	186	Mole Quarters	102	9.2646	-1.8521				Negative
	187	Mole Quarters	103	9.2646	-1.8521				Negative
	188	Mole Quarters/Ayiteypei	104	9.2726	-1.8599	0	8	8	Negative
	189	Mole Quarters/Ayiteypei	105	9.2726	-1.8599				Negative
	190	Mole Quarters/Ayiteypei	106	9.2726	-1.8599				Negative
	191	Mole Quarters/Ayiteypei	107	9.2726	-1.8599				Negative
	192	Mole Quarters/Ayiteypei	108	9.2726	-1.8599				Negative
	193	Mole Quarters/Ayiteypei	109	9.2726	-1.8599				Negative
	194	Mole Quarters/Ayiteypei	110	9.2726	-1.8599				Negative
	195	Mole Quarters/Ayiteypei	111	9.2726	-1.8599				Negative
	196	Mole Quarters/Ayiteypei	112	9.2726	-1.8599				Negative
	197	Mole Quarters/Ayiteypei	113	9.2726	-1.8599				Negative
	198	Mole Quarters/Ayiteypei	114	9.2726	-1.8599	0	1	1	Negative
	199	Mole Quarters/Ayiteypei	115	9.2726	-1.8599				Negative
	200	Mole Quarters/Ayiteypei	116	9.2726	-1.8599				Negative
	201	Mole Quarters/Ayiteypei	117	9.2726	-1.8599				Negative
	202	Mole Quarters/Ayiteypei	118	9.2726	-1.8599				Negative
	203	Mole Quarters/Ayiteypei	119	9.2726	-1.8599				Negative
	204	Mole Quarters/Ayiteypei	120	9.2726	-1.8599				Negative
	205	Mole Quarters/Ayiteypei	121	9.2726	-1.8599				Negative
	206	Mole Quarters/Ayiteypei	122	9.2726	-1.8599				Negative
	207	Mole Quarters/Ayiteypei	123	9.2726	-1.8599				Negative
	TOTAL:					0	64	64
	Larval Indices for all Sites					WHO Threshold for Transmission Risk of VHF’s
	Larabanga
	House index	2.32558				4-35 or above
	Container Index	1.30719				3-20 or above
	Breteau index	2.32558				5-50 or above
	Mole Quarters
	House index	0				4-35 or above
	Container Index	0				3-20 or above
	Breteau index	0				5-50 or above
	House index =		X100			Container Index=		x100
	Breteau Index =		X100
